# Supplementary material for: Genome Identification and Expression Profiling of the PIN-Formed Gene Family in Phoebe bournei under Abiotic Stresses
Source: Int J Mol Sci. 2024 Jan 25;25(3):1452. doi: 10.3390/ijms25031452 (PMC10855349; doi:10.3390/ijms25031452)
Supplement: Supplementary file 1 [file ijms-25-01452-s001.zip]

Archive with 4 entries (4 files):
- Table S1.xlsx
- Table S2.xlsx
- Table S3.xlsx
- Table-information.pdf
