# Supplementary material for: Genome Identification and Expression Profiling of the PIN-Formed Gene Family in Phoebe bournei under Abiotic Stresses
Source: Int J Mol Sci. 2024 Jan 25;25(3):1452. doi: 10.3390/ijms25031452 (PMC10855349; doi:10.3390/ijms25031452)
Supplement: Supplementary file 1 [file ijms-25-01452-s001.zip › Table S1.xlsx]

## Sheet: Sheet1
Gene ID	root bark	root xylem	stem bark	stem xylem	Leaf
PbPIN1	2.33022	0.0562413	5.12488	0.439805	0.314183
PbPIN2	0.948082	0.285128	1.47893	0.264529	0.0984877
PbPIN3	6.19361	1.51833	9.20675	2.79992	0
PbPIN4	20.5882	9.45211	66.7646	42.8554	24.6774
PbPIN5	0	0	0	0	0
PbPIN6	0	0	0.219955	0	0.0304317
PbPIN7	0.415274	0.0808253	0.370441	0.082224	0.324467
PbPIN8	4.7478	0.387403	13.6089	1.12316	3.32856
PbPIN9	0	0	0	0	0.123515
PbPIN10	0	0	0.0101917	0	0.0316317
PbPIN11	4.39791	0.138218	11.412	1.31273	1.91617
PbPIN12	0.121817	0	8.18844	0.264857	10.3404
PbPIN13	4.50737	0.204434	2.66278	0.245643	0.00896267
