# Supplementary material for: Genome Identification and Expression Profiling of the PIN-Formed Gene Family in Phoebe bournei under Abiotic Stresses
Source: Int J Mol Sci. 2024 Jan 25;25(3):1452. doi: 10.3390/ijms25031452 (PMC10855349; doi:10.3390/ijms25031452)
Supplement: Supplementary file 1 [file ijms-25-01452-s001.zip › Table S2.xlsx]

## Sheet: Sheet1
Gene name	Forward primer(5’-3’)	Reverse primer(5’-3’)
PbPIN1	GCTGGTCTTGGAATGGCCA	GCCATTACAGCAGGCCCA
PbPIN7	CTCATGGGGCCAGCTGTT	TGCACAATGGCAATGCGT
PbPIN8	CGCCACCTAAAGCCGGAA	CACTGGTGAGGCGCTTGA
PbPIN9	ACGTTGCAGCGATCCTCG	AGGAGAGGAGAGCGACGG
PbPIN11	AGCAATTCCCCGACACCG	AAAGTCACGCCCGTCGAG
PbEF1α	CATTCAAGTATGCGTGGGT	ACGGTGACCAGGAGCA
