# Supplementary material for: Genome Identification and Expression Profiling of the PIN-Formed Gene Family in Phoebe bournei under Abiotic Stresses
Source: Int J Mol Sci. 2024 Jan 25;25(3):1452. doi: 10.3390/ijms25031452 (PMC10855349; doi:10.3390/ijms25031452)
Supplement: Supplementary file 1 [file ijms-25-01452-s001.zip › Table S3.xlsx]

## Sheet: Sheet1
Protein	Alpha Helix (aa) Proportion (%))	Extended Strand (aa) Proportion (%))	Beta Turn (aa) Proportion (%)	Random Coil (aa) Proportion (%))
PbPIN1	195(44.72%)	64(14.68%)	16(3.67%)	161(36.93%)
PbPIN2	188(31.54%)	88(14.77%)	29(4.87%)	291(48.83%)
PbPIN3	184(30.46%)	91(15.07%)	27(4.47%)	302(50.00%)
PbPIN4	191(31.36%)	97(15.93%)	30(4.93%)	291(47.78%)
PbPIN5	190(30.06%)	97(15.35%)	28(4.43%)	317(50.16%)
PbPIN6	199(56.37%)	39(11.05%)	17(4.82%)	98(27.76%)
PbPIN7	102( 56.67%)	18(10.00%)	11(6.11%)	49(27.22%)
PbPIN8	192(31.95%)	86(14.31%)	28(4.66%)	295(49.08%)
PbPIN9	41(20.10%)	49(24.02%)	15(7.35%)	99(48.53%)
PbPIN10	191(31.67%)	86(14.26%)	30(4.98%)	296(49.09%)
PbPIN11	218(34.82%)	99(15.81%)	37(5.91%)	272(43.45%)
PbPIN12	167(57.39%)	37(12.71%)	18(6.19%)	69(23.71%)
PbPIN13	194(36.26%)	85(15.89%)	27(5.05%)	229(42.80%)
